# Supplementary material for: PD-L1/pS6 in Circulating Tumor Cells (CTCs) during Osimertinib Treatment in Patients with Non-Small Cell Lung Cancer (NSCLC)
Source: Biomedicines. 2022 Aug 5;10(8):1893. doi: 10.3390/biomedicines10081893 (PMC9405335; doi:10.3390/biomedicines10081893)
Supplement: Supplementary file 1 [file biomedicines-10-01893-s001.zip]

Archive with 1 entries (1 files):
- biomedicines-1804527-supplementary.pdf
